# Supplementary material for: Lower limb arterial calcification (LLAC) scores in patients with symptomatic peripheral arterial disease are associated with increased cardiac mortality and morbidity
Source: PLoS One. 2017 Sep 8;12(9):e0182952. doi: 10.1371/journal.pone.0182952 (PMC5590737; doi:10.1371/journal.pone.0182952)
Supplement: S1 File — This is the raw database collected for each patient used in the analysis. (XLSX) [file pone.0182952.s001.xlsx]

## Sheet: Sheet1
Age	Sex	Diabetes	Hypertension	Cholesterol	Smoker	IHD	Aspirin/Clopidogrel/Warfarin	Statin	Baseline Cr	Fontaine class	Angioplasty	Stent	Bypass	Amputation	Follow-up (months)	Death	MI/IHD	Stroke	Renal disease	Calcium score	Bollinger
62.0945	F	n	n	y	n	y	y	S 40mg	76	2A	n	n	n	n	2299	y	n	n	n	905	251
53.5934	M	n	y	n	n	n	n	n	54	2A	n	n	n	n	2292	n	n	n	n	174	240
67.6194	M	Y DIET	Y RAMIPRIL BISO	Y	Y	Y CABG	Y	P 20MG	132		Y	Y 7X15 ev3 everflex	N	N	2288	N	N	N	N	4207	242
61.4949	M	N	N	Y	Y	N	Y	A 80MG	76	2A	Y - EIA	Y 8mmx6cm metronic bridge stent		N	2285	N	N	N	N	868	240
77.4565	M	n	y	y	y	y	y + clop	S 40mg	111		n	n	n	n	2282	n	n	n	n	2432	244
76.9199	F	n	y can	y	n	n	y	S 40mg	45		Y - l eia	n	n	n	2277	n	n	n	n	5272	246
71.5127	M	n	n	y	y	y	y	S 40mg	110		n	n	reconstruc graft (xover)	n	2271	y	n	n	n	2255	246
71.3977	M	N	Y AMLO	Y	Y	N	Y	S 40mg	112		Y - POP R, SFA L	N	N	N	2268	N	N	N	N	2581	245
67.2088	M	T2DM glic	y	y	y	n	y	S 40mg	115		Y x 2, graft, profu	N	n	n	2257	n	n	n	n	2310	245
58.7105	M	n	y rami biso	n	n	n	y + war	a 40mg	87	2A	Sfa, pop	n	n	n	2242	n	n	n	n	0	244
71.6632	M	n	y	n	n	n	warfarin	n	96		n	n	n	n	2242	n	n	n	n	5023	242
65.848	F	n	y biso lisin	y	y	y	y	a 40mg	45	2A	Y - eia SFA l	n	endartere	n	2240	n	n	n	n	0	240
40.8898	M	n	n	n	n	n	n	n	87		n	n	n	n	2231	n	n	n	n	4335	248
67.1431	M	n	n	n	y	n	n	n	123		y sfa,pop, pero	n	n	y toe	2229	n	n	n	n	5855	247
87.0472	M	T2DM no insulin	Y indapamide, dox	Y	Y	Y CABG 1997	Y	S 40mg	63	2A	Y profundoplasty	N	Cross over	N	2223	N	N	N	N	373	245
70.4695	M	n	n	n	n	n	y	S 40mg	54	2A	n	n	embolised pop ane	n	2222	n	n	n	n	196	244
74.0041	M	n	n	n	y	n	clop	S 40mg	74	3	n	n	n	n	2222	n	n	n	n	6834	243
59.603	M	n	y ram, biso	y	y	n	y + clop	a 40mg	67		n	n	R AKA	AKA	2208	n	n	n	n	5925	242
47.4524	M	n	n	y	y	n	y + clop	S 40mg	70	2A	n	n	aort-fem bypass, fem-pop	n	2206	n	n	n	n	144	247
79.217	M	n	n	y	y	n	y	p 5	72	2A	n	n	n	n	2205	n	n	n	n	144	245
70.9295	M	n	y amlo	y	y	y	y	S 40mg	78	2A	n	n	n	n	2204	n	n	n	n	277	231
24.909	M	n	n	n	n	n	n	n	98	2B	n	n	n	n	2201	n	n	n	n	0	231
59.1239	F	n	n	n	n	n	warfarin	n	102	2B	Y - sfa cia pop	n	n	n	2201	n	n	n	n	0	241
59.1622	F	n	n	n	n	n	warfarin	S 40mg	112	2A	sfa, iliac, pop	pop 4x28mm everolimus	n	n	2187	n	n	n	n	242	241
74.1383	M	Y DIET	y bis	y	y	n	y	S 40mg	108	2A	n	n	fem-fem xover	n	2180	n	n	n	n	242	239
74.1958	M	Y DIET	y bis	y	y	n	y	S 40mg	117	4	n	n	fem-fem xover	n	2159	n	n	n	n	8391	248
64.1889	M	y	y frus	y	y	n	warfarin	S 40mg	121		Y - lt cia, sfa pop (on-table)	n	endarterectomy	y - lt aka	2145	n	n	n	n	2060	245
71.447	F	n	y amlo rami	y	y	y	clop	S 40mg	115		y r sfa	n	n	n	2144	n	n	n	n	4452	245
75.3073	F	n	y ram	y	y	n	warfarin	S 40mg	67	2A	n	n	n	n	2138	n	n	n	n	241	243
60.5914	F	n	y amlo	y	y	n	y	S 40mg	56	2A	Y - CIA angi	Y - 8mmx40mm	n	n	2138	n	n	n	n	185	242
33.2512	M	n	n	n	n	n	n	n	99		n	n	n	n	2124	n	n	n	n	4228	241
64.8624	M	n	y ram	y	y	y	y	S 40mg	56	3	n	n	Right comm fem endart	n	2117	n	n	n	n	6720	238
82.3463	F	n	y amlo	y	y	y	warfarin	a 40mg	58	2A	n	n	n	n	2115	n	n	n	n	0	238
69.7084	M	y met	y amlo	y	y	n	y	A 40MG	98		Y eia angio	Y - balloon expandable	N	n	2111	n	n	n	n	2016	236
66.078	M	n	y rami, carve	y	y	y	y + clop	A 80MG	45	2A	N	N	R CFA-L profun bypass	n	2111	n	n	n	n	150	233
12.4791	F	n	n	n	n	n	warfarin	n	44	2A	n	n	ileo-femoral bypass	n	2110	n	n	n	n	164	230
74.9213	M	N	Y LIS, DOX	Y	Y	N	Y	S 40mg	67	2A	Y X 4, graft, EIA (2), SFA	N	Revision distal end of bypass (old)	N	2110	N	N	N	N	153	227
77.0787	F	n	y	y	n	y	n	n	87	2A	Y - lt cia/eia	n	n	n	2103	y	n	n	n	171	225
65.9904	M	N	Y LISINOPRIL	Y	Y	N	PLAVIX	S 40mg	56	2A	N	N	N	N	2102	N	N	N	N	190	223
43.7426	F	N	N	Y	Y	N	Y	S 40mg	58	2A	N	N	N	N	2097	N	N	N	N	130	222
65.6564	M	n	n	y	y	y	y	S 40mg	67	2A	N	n	n	n	2096	n	n	n	n	0	221
83.5318	F	n	y biso ram	y	y	y	y + clop	S 40mg	68	2A	n	n	n	n	2091	n	n	n	n	217	221
69.1335	M	n	y	n	n	y	y	S 40mg	98		n	n	n	n	2083	n	n	n	n	2065	219
51.614	M	n	y lis	y	y	n	y	S 40mg	78	3	n	n	n	n	2083	n	n	n	n	5069	219
76.4463	M	n	y	y	y	n	y	S 40mg	98		n	n	n	n	2061	n	n	n	n	2849	217
51.9863	M	N	N	N	N	N	N	N	98		N	N	N	N	2058	N	N	N	N	2480	216
58.36	F	y met glic	y amlo	y	y	y	n	S 40mg	99		n	n	n	n	2012	n	n	n	n	5557	215
73.0815	M	n	n	y	y	n	warfarin	S 40mg	78	2A	n	n	aaa repair, fem cross	n	2005	n	n	n	n	137	215
59.8549	F	n	y	y	y	y	y	n	88		Y - L cia, sfa, cia (x3)	n	n	n	1984	n	n	n	n	4883	214
63.5209	F	n	n	n	y	y	clop	S 40mg	67	3	Y sfa r	n	n	n	1977	n	n	n	n	6580	214
48.9309	M	n	y rami	y	y	n	y	A 80MG	57	2A	Y - rt sfa	n	n	n	1970	n	n	n	n	985	213
71.2225	M	y insulin	y rami	y	y	y	y	S 40mg	87		n	n	aorto left fem bypass	n	1970	n	n	n	n	3675	210
81.117	F	y insulin	n	y	y	n	y	p 40mg	99		Y - sfa	N	N	N	1943	n	n	n	n	3397	210
65.5086	M	N	Y enalapril	Y	N	N	N	S 40mg	87	3	Y - sfa	N	N	N	1942	N	N	N	N	6980	209
58.6229	F	N	N	Y	Y	N	Y	S 40mg	112	4	Y SFA, CIA	N	Y - RIGHT ILEO-FEM	N	1931	N	N	N	N	9419	209
62.8693	F	y met	Y LISINOPRIL	y	y	n	y	S 40mg	107	2A	n	n	n	n	1912	n	n	n	n	100	209
54.3628	F	n	y amlo	y	y	n	y	S 40mg	109		N eia	8mmx6cm assurant	n	n	1907	n	n	n	n	1775	208
84.3121	M	n	y lercan	y	y	n	asp + clop	S 40mg	99		N	n	right ile- - l profunda, fem-pop	y - transmet	1886	n	n	n	n	2604	208
68.0767	M	n	y	y	y	n	y	S 40mg	118		n	n	n	n	1879	n	n	n	n	2699	208
50.2916	M	n	y	y	y	y	clop	S 40mg	120		n	n	n	n	1876	n	n	n	n	2217	207
63.8275	M	n	y amlo	y	y	n	y + clop	S 40mg	130		iliac	9x40mm assurant cobalt	n	n	1876	n	n	n	n	2455	207
58.2615	M	n	y	y	y	n	y + clop	S 40mg	132	4	N	n	left axi femo, endarte	n	1872	n	n	n	n	7342	207
56.397	F	n	y	y	y	y	y	S 40mg	112		Y - pop lt	n	fem-at bypass	lt AKA	1831	n	n	n	n	2361	205
61.3169	M	n	n	n	n	n	y	n	119		Y - sfa r	N	n	n	1830	n	n	n	n	2434	205
73.8563	M	N	Y BIS	Y	Y	Y	Y	S 40mg	100	3	Y, POP	N	N	N	1809	N	N	N	N	6814	203
57.9329	M	n	y	y	y	y	clop	S 40mg	89	3	Y - eia l r	n	n	n	1795	n	n	n	n	6409	203
90.1684	M	n	y	y	y	n	y	S 40mg	89	4	eia sfa	n	n	n	1788	n	n	n	n	8359	200
75.0171	F	y - diet	y losar, biso	y	y	n	y	a 40mg	67	2A	Y eia, ci, cf angio	n	n	n	1785	n	n	n	n	173	198
59.2444	M	y met	y amlo	y	y	y	y	S 40mg	85	3	Y - sfa l rt, pop, eia	N	n	n	1781	n	n	n	n	6827	197
85.2266	F	n	y lis + lerca	y	y	n	y + clop	a 40mg	76	2A	n	n	fem endart + angio	n	1767	n	n	n	n	314	197
70.5517	M	y insulin	y amlo	y	y	n	y	S 40mg	99	4	Y - sfa, cfa, eia, eia	n	n	n	1766	n	n	n	n	8786	196
69.4675	M	n	y ram amlo	y	y	n	y	S 40mg	112		Y - sfa	n	n	n	1745	n	n	n	n	5713	196
70.8392	F	y met	y	y	y	n	y	S 40mg	89	2A	eia	8x57mm visipro	n	n	1740	y	n	n	n	145	194
65.9493	M	n	y biso	y	y	n	warfarin	a 10	96	3	n	n	aorto-bi-fem	y - 3rd toe then fem-distal, the left AKA	1732	n	n	n	n	6564	194
57.117	M	N	Y	Y	Y	Y	Y	S 40mg	115		PLANNED - MI	N	N	N	1704	Y - MI (before intervention)	Y	N	N	5166	192
47.5154	M	n	n	y	y	n	clop	S 40mg	73	2A	n	n	n	n	1696	n	n	n	n	102	190
81.9959	F	Y MET	Y RAMI	Y	Y	Y	Y	S 40mg	76	2A	N - too diseased	N	N	N	1696	N	N	N	N	242	187
66.8063	M	n	y nif	y	y	y	y	S 40mg	96		n	n	EVAR - fem endart	n	1692	n	n	n	n	1987	187
75.4524	M	y met glic	y rami, bis	y	y	y	y	S 40mg	65	2A	Y - eia lt	n	n	n	1683	y	n	n	n	0	186
83.8056	F	n	y	y	n	y	y	S 40mg	69	2A	Y- sfa lt	N	endarterectomy	n	1648	n	n	n	n	0	185
41.399	F	y glic	y	y	y	n	y	S 40mg	89		n	n	n	n	1645	n	n	n	n	1652	184
59.5072	M	n	y	y	y	n	warfarin	S 40mg	65	2A	Y eia angio	9x4cm cobalt assurant	fem-tib bypass	n	1641	n	n	n	n	0	183
84.7337	F	N	N	N	N	N	Y	S 40mg	98		Y - sfa	N	N	Y - toe	1634	N	N	N	N	1752	182
90.6256	F	n	y amlo	y	y	y	y	S 40mg	87	4	y sfa x 2, pop x2	N	n	n	1631	y	n	n	n	7849	180
73.5168	M	N	Y AMLO, BISO	Y	Y	Y	Y	S 40mg	88	2A	N	N	N	N	1627	N	N	N	N	0	179
59.0034	M	y met	y ram	y	y	y	asp + warfarin	S 40mg	65	2A	n	n	n	n	1620	n	n	n	n	187	176
84.3696	F	N	N	Y	N	N	Y	A 40MG	48		Y, EIA	N	N	N	1607	N	N	N	N	1736	172
60.1889	M	n	n	y	n	n	y	S 40mg	39	2A	n	n	n	n	1598	n	n	n	n	0	168
68.3997	M	N	N	N	Y	N	N	N	98		N	N	N	N	1593	N	N	N	N	1842	168
74.1109	M	n	y	y	y	n	y	S 40mg	76		Y - IIA	hn	n	n	1583	n	n	n	n	1665	167
60.1205	M	Y T1 ins	n	y	y	y	clop + as	S 40mg	101		n	n	n	n	1582	n	n	n	n	2547	167
88.219	F	n	n	y	y	y	y	S 40mg	76	2A	Y - pop r	n	n	n	1582	n	n	n	n	103	166
66.0233	F	n	n	y	n	y	y	S 40mg	76	2A	n	n	n	n	864	y	n	n	n	905	165
56.6927	M	n	y	n	n	n	n	n	54	2A	n	n	n	n	1160	n	n	n	n	174	161
69.8207	M	Y DIET	Y RAMIPRIL BISO	Y	Y	Y CABG	Y	P 20MG	132		Y - EIA	Y 8mmx6cm metronic bridge stent		N	1484	N	N	N	N	4207	157
63.7919	M	N	N	Y	Y	N	Y	A 80MG	76	2A	n	n	n	n	1446	N	N	N	N	868	156
80.7337	M	n	y	y	y	y	y + clop	S 40mg	111		Y - l eia	n	n	n	1085	n	n	n	n	2432	156
80.5667	F	n	y can	y	n	n	y	S 40mg	45		n	n	reconstruc graft (xover)	n	945	n	n	n	n	5272	154
75.8686	M	n	n	y	y	y	y	S 40mg	110		Y - POP R, SFA L	N	N	N	680	y	n	n	n	2255	154
74.2067	M	N	Y AMLO	Y	Y	N	Y	S 40mg	112		Y x 2, graft, profu	N	n	n	1242	N	N	N	N	2581	153
69.6126	M	T2DM glic	y	y	y	n	y	S 40mg	115		Sfa, pop	n	n	n	1379	n	n	n	n	2310	153
63.154	M	n	y rami biso	n	n	n	y + war	a 40mg	87	2A	n	n	n	n	619	n	n	n	n	0	150
76.0411	M	n	y	n	n	n	warfarin	n	96		Y - eia SFA l	n	endartere	n	643	n	n	n	n	5023	150
69.5469	F	n	y biso lisin	y	y	y	y	a 40mg	45	2A	n	n	n	n	889	n	n	n	n	0	149
45.0349	M	n	n	n	n	n	n	n	87		y sfa,pop, pero	n	n	y toe	717	n	n	n	n	4335	149
69.6372	M	n	n	n	y	n	n	n	123		Y profundoplasty	N	Cross over	N	1318	n	n	n	n	5855	147
88.8515	M	T2DM no insulin	Y indapamide, dox	Y	Y	Y CABG 1997	Y	S 40mg	63	2A	n	n	embolised pop ane	n	1564	N	N	N	N	373	146
74.1903	M	n	n	n	n	n	y	S 40mg	54	2A	n	n	n	n	863	n	n	n	n	196	144
78.2094	M	n	n	n	y	n	clop	S 40mg	74	3	n	n	R AKA	AKA	686	n	n	n	n	6834	144
63.8905	M	n	y ram, biso	y	y	n	y + clop	a 40mg	67		n	n	aort-fem bypass, fem-pop	n	642	n	n	n	n	5925	143
51.5181	M	n	n	y	y	n	y + clop	S 40mg	70	2A	n	n	n	n	721	n	n	n	n	144	141
83.6359	M	n	n	y	y	n	y	p 5	72	2A	n	n	n	n	591	n	n	n	n	144	141
73.6044	M	n	y amlo	y	y	y	y	S 40mg	78	2A	n	n	n	n	1227	n	n	n	n	277	140
28.6297	M	n	n	n	n	n	n	n	98	2B	Y - sfa cia pop	n	n	n	842	n	n	n	n	0	139
62.9268	F	n	n	n	n	n	warfarin	n	102	2B	sfa, iliac, pop	pop 4x28mm everolimus	n	n	812	n	n	n	n	0	138
63.2252	F	n	n	n	n	n	warfarin	S 40mg	112	2A	n	n	fem-fem xover	n	703	n	n	n	n	242	135
78.1903	M	Y DIET	y bis	y	y	n	y	S 40mg	108	2A	n	n	fem-fem xover	n	700	n	n	n	n	242	135
78.3436	M	Y DIET	y bis	y	y	n	y	S 40mg	117	4	Y - lt cia, sfa pop (on-table)	n	endarterectomy	y - lt aka	644	n	n	n	n	8391	135
66.82	M	y	y frus	y	y	n	warfarin	S 40mg	121		y r sfa	n	n	n	1184	n	n	n	n	2060	132
74.9213	F	n	y amlo rami	y	y	y	clop	S 40mg	115		Y - CIA angi	Y - 8mmx40mm	n	n	875	n	n	n	n	4452	131
78.6229	F	n	y ram	y	y	n	warfarin	S 40mg	67	2A	n	n	n	n	927	n	n	n	n	241	128
63.6277	F	n	y amlo	y	y	n	y	S 40mg	56	2A	n	n	n	n	1029	n	n	n	n	185	124
37.0924	M	n	n	n	n	n	n	n	99		Y eia angio	Y - balloon expandable	N	n	721	n	n	n	n	4228	124
68.6653	M	n	y ram	y	y	y	y	S 40mg	56	3	N	N	R CFA-L profun bypass	n	728	n	n	n	n	6720	119
84.9856	F	n	y amlo	y	y	y	warfarin	a 40mg	58	2A	n	n	ileo-femoral bypass	n	1151	n	n	n	n	0	118
72.3751	M	y met	y amlo	y	y	n	y	A 40MG	98		Y - lt cia/eia	n	n	n	1137	n	n	n	n	2016	116
68.6762	M	n	y rami, carve	y	y	y	y + clop	A 80MG	45	2A	N	N	N	N	1162	n	n	n	n	150	116
16.2984	F	n	n	n	n	n	warfarin	n	44	2A	N	n	n	n	715	n	n	n	n	164	116
76.8953	M	N	Y LIS, DOX	Y	Y	N	Y	S 40mg	67	2A	n	n	n	n	1389	N	N	N	N	153	114
79.6304	F	n	y	y	n	y	n	n	87	2A	n	n	n	n	1171	y	n	n	n	171	111
67.6359	M	N	Y LISINOPRIL	Y	Y	N	PLAVIX	S 40mg	56	2A	n	n	n	n	1501	N	N	N	N	190	109
45.9713	F	N	N	Y	Y	N	Y	S 40mg	58	2A	N	N	N	N	1283	N	N	N	N	130	108
68.3176	M	n	n	y	y	y	y	S 40mg	67	2A	n	n	n	n	1124	n	n	n	n	0	107
86.8309	F	n	y biso ram	y	y	y	y + clop	S 40mg	68	2A	n	n	aaa repair, fem cross	n	886	n	n	n	n	217	106
72.8405	M	n	y	n	n	y	y	S 40mg	98		Y - L cia, sfa, cia (x3)	n	n	n	729	n	n	n	n	2065	106
55.4196	M	n	y lis	y	y	n	y	S 40mg	78	3	n	n	aorto left fem bypass	n	693	n	n	n	n	5069	105
80.4709	M	n	y	y	y	n	y	S 40mg	98		Y - sfa	N	N	N	591	n	n	n	n	2849	105
53.4401	M	N	N	N	N	N	N	N	98		Y - sfa	N	N	N	1527	N	N	N	N	2480	104
60.8734	F	y met glic	y amlo	y	y	y	n	S 40mg	99		Y SFA, CIA	N	Y - RIGHT ILEO-FEM	N	1094	n	n	n	n	5557	101
76.4408	M	n	n	y	y	n	warfarin	S 40mg	78	2A	n	n	n	n	778	n	n	n	n	137	101
62.0014	F	n	y	y	y	y	y	n	88		N eia	8mmx6cm assurant	n	n	1200	n	n	n	n	4883	101
66.5763	F	n	n	n	y	y	clop	S 40mg	67	3	N	n	right ile- - l profunda, fem-pop	y - transmet	861	n	n	n	n	6580	100
51.0664	M	n	y rami	y	y	n	y	A 80MG	57	2A	n	n	n	n	1190	n	n	n	n	985	100
74.4668	M	y insulin	y rami	y	y	y	y	S 40mg	87		n	n	n	n	785	n	n	n	n	3675	99
83.4415	F	y insulin	n	y	y	n	y	p 40mg	99		iliac	9x40mm assurant cobalt	n	n	1094	n	n	n	n	3397	96
66.5051	M	N	Y enalapril	Y	N	N	N	S 40mg	87	3	N	n	left axi femo, endarte	n	1578	N	N	N	N	6980	92
60.2793	F	N	N	Y	Y	N	Y	S 40mg	112	4	Y - pop lt	n	fem-at bypass	lt AKA	1326	N	N	N	N	9419	92
66.4531	F	y met	Y LISINOPRIL	y	y	n	y	S 40mg	107	2A	Y - sfa r	N	n	n	603	n	n	n	n	100	91
57.3196	F	n	y amlo	y	y	n	y	S 40mg	109		Y, POP	N	N	N	827	n	n	n	n	1775	88
86.9952	M	n	y lercan	y	y	n	asp + clop	S 40mg	99		Y - eia l r	n	n	n	906	n	n	n	n	2604	88
71.5756	M	n	y	y	y	n	y	S 40mg	118		eia sfa	n	n	n	601	n	n	n	n	2699	88
53.7577	M	n	y	y	y	y	clop	S 40mg	120		Y eia, ci, cf angio	n	n	n	610	n	n	n	n	2217	87
67.0089	M	n	y amlo	y	y	n	y + clop	S 40mg	130		Y - sfa l rt, pop, eia	N	n	n	714	n	n	n	n	2455	87
61.0623	M	n	y	y	y	n	y + clop	S 40mg	132	4	n	n	fem endart + angio	n	849	n	n	n	n	7342	86
58.2396	F	n	y	y	y	y	y	S 40mg	112		Y - sfa, cfa, eia, eia	n	n	n	1158	n	n	n	n	2361	83
63.7317	M	n	n	n	n	n	y	n	119		Y - sfa	n	n	n	948	n	n	n	n	2434	80
75.1431	M	N	Y BIS	Y	Y	Y	Y	S 40mg	100	3	eia	8x57mm visipro	n	n	1339	N	N	N	N	6814	80
60.1259	M	n	y	y	y	y	clop	S 40mg	89	3	n	n	aorto-bi-fem	y - 3rd toe then fem-distal, the left AKA	994	n	n	n	n	6409	79
93.0322	M	n	y	y	y	n	y	S 40mg	89	4	PLANNED - MI	N	N	N	742	n	n	n	n	8359	79
77.5743	F	y - diet	y losar, biso	y	y	n	y	a 40mg	67	2A	n	n	n	n	851	n	n	n	n	173	78
61.514	M	y met	y amlo	y	y	y	y	S 40mg	85	3	N - too diseased	N	N	N	952	n	n	n	n	6827	77
88.4244	F	n	y lis + lerca	y	y	n	y + clop	a 40mg	76	2A	n	n	EVAR - fem endart	n	599	n	n	n	n	314	76
72.4736	M	y insulin	y amlo	y	y	n	y	S 40mg	99	4	Y - eia lt	n	n	n	1064	n	n	n	n	8786	75
71.6003	M	n	y ram amlo	y	y	n	y	S 40mg	112		Y- sfa lt	N	endarterectomy	n	966	n	n	n	n	5713	74
73.7933	F	y met	y	y	y	n	y	S 40mg	89	2A	n	n	n	n	661	y	n	n	n	145	74
68.9281	M	n	y biso	y	y	n	warfarin	a 10	96	3	Y eia angio	9x4cm cobalt assurant	fem-tib bypass	n	644	n	n	n	n	6564	70
58.2697	M	N	Y	Y	Y	Y	Y	S 40mg	115		Y - sfa	N	N	Y - toe	1283	Y - MI (before intervention)	Y	N	N	5166	69
49.8398	M	n	n	y	y	n	clop	S 40mg	73	2A	N	N	N	N	847	n	n	n	n	102	63
83.0308	F	Y MET	Y RAMI	Y	Y	Y	Y	S 40mg	76	2A	n	n	n	n	1318	N	N	N	N	242	62
69.4073	M	n	y nif	y	y	y	y	S 40mg	96		Y, EIA	N	N	N	742	n	n	n	n	1987	60
77.2348	M	y met glic	y rami, bis	y	y	y	y	S 40mg	65	2A	n	n	n	n	1032	y	n	n	n	0	58
85.3854	F	n	y	y	n	y	y	S 40mg	69	2A	N	N	N	N	1071	n	n	n	n	0	57
44.1314	F	y glic	y	y	y	n	y	S 40mg	89		Y - IIA	hn	n	n	647	n	n	n	n	1652	57
61.4648	M	n	y	y	y	n	warfarin	S 40mg	65	2A	n	n	n	n	926	n	n	n	n	0	56
85.2156	F	N	N	N	N	N	Y	S 40mg	98		Y - pop r	n	n	n	1458	N	N	N	N	1752	53
93.0486	F	n	y amlo	y	y	y	y	S 40mg	87	4	N	N	Bypass fem pop	N	746	y	n	n	n	7849	49
74.5708	M	N	Y AMLO, BISO	Y	Y	Y	Y	S 40mg	88	2A	N	N	N	N	1242	N	N	N	N	0	48
60.6927	M	y met	y ram	y	y	y	asp + warfarin	S 40mg	65	2A	N	N	N	N	1003	n	n	n	n	187	46
85.0869	F	N	N	Y	N	N	Y	A 40MG	48		N	N	POP AN	1ST TOE	1345	N	N	N	N	1736	44
62.9678	M	n	n	y	n	n	y	S 40mg	39	2A	N	N	N	N	583	n	n	n	n	0	41
68.5147	M	N	N	N	Y	N	N	N	98		y - eia	n	n	n	1551	N	N	N	N	1842	40
75.9836	M	n	y	y	y	n	y	S 40mg	76		Y	N	N	N	899	n	n	n	n	1665	40
61.8015	M	Y T1 ins	n	y	y	y	clop + as	S 40mg	101		Y - sfa, cfa, eia, eia	n	n	n	968	n	n	n	n	2547	40
89.2512	F	n	n	y	y	y	y	S 40mg	76	2A	n	n	n	n	1205	n	n	n	n	103	38
77.3169	M	N	Y atenolol	Y	Y	N	Y	S 40mg	65	2A	N	N	N	N	1550	N	N	N	N	0	38
71.0801	M	N	Y ramipril	Y	Y	N	Y	S 40mg	110		Y eia angio	n	n	n	1543	N	N	N	N	2084	37
79.6413	M	n	Y RAMI, CARVE	Y	Y	Y	Y	S 40mg	76	2A	n	n	n	n	1264	N	N	N	N	457	36
65.8097	M	N	Y FELOD	Y	Y	N	Y	S 40mg	112		Y eia angio	Y - 8mmx4cm medtronic assurant	N	n	1317	N	N	N	N	4906	36
90.8036	M	N	N	N	N	N	N	N	54		N	N	Fem-pop	N	1551	N	N	N	N	5437	34
78.2615	M	n	n	y	n	n	clop	S 40mg	113		Y - cia r	N	n	n	882	n	n	n	n	2091	34
62.5763	M	T2DM no insulin	Y LOSARTAN	Y	Y	N	Y	S 40mg	106	3	Y - EIA R	N	endarterectomy right cfa/eia	n	1521	N	N	N	N	7355	32
55.6194	M	n	y amlo	y	y	y	warfarin	A 40MG	34	2A	N	N	N	N	1064	n	n	n	n	321	31
61.2129	M	y met	y	y	y	y	clop	S 40mg	65	2A	n	n	n	n	1017	n	n	n	n	630	30
64.1697	M	N	Y doxazosin, nebivolol	N	Y	N	Y	S 40mg	112		Y - r eia x3, sfa lt	y - eia 6mmx80mm	fem endart	n	1393	N	N	N	N	7761	30
50.883	M	n	y amlo	y	y	n	y	S 40mg	119		Y - EIA	10X6CM cobalt assurant	n	n	996	n	n	n	n	4868	29
79.2936	F	n	y bendro	y	y	n	y	S 40mg	67	4	n	n	n	n	959	n	n	n	n	9144	29
71.6687	F	n	y bisop	y	y	n	y + clop	S 40mg	87	2A	n	n	n	n	1130	n	n	n	n	195	29
94.59	F	N	N	Y	N	N	Y	S 40mg	120		Y - 2x pop lt	N	fem-pop redo	N	1480	N	N	N	N	5418	28
68.7009	M	n	y	y	y	n	y	a 20	56	2A	n	n	ile-fem bypass	n	948	n	n	n	n	6083	26
64.9309	M	Y MET GLI	Y AMLO LISIN	Y	Y	Y	Y	S 40mg	118		Y - EIA lt	n	fem endart	n	1235	n	n	n	n	6550	24
72.7036	M	T2DM no insulin	Y RAMPIRIL	N	Y	N	Y	N	34	2A	n	n	fem endart + angio	n	1509	N	N	N	N	5990	23
75.9452	M	n	y dilati	y	y	y	y	S 40mg	65	2A	N	N	thrombectomy + patch	N	700	n	n	n	n	838	23
51.8166	M	n	y amlo	y	y	n	y	S 40mg	115	3	Attempted - failed	n	aorto-bifem	n	973	n	n	n	n	7498	21
84.6954	F	N	N	N	N	N	N	N	54	2A	n	n	n	n	1457	Y	Y	N	N	449	13
65.2101	F	n	y amlo	y	n	n	y + clop	S 40mg	120		Y, SFA, pop	N	N	N	930	n	n	n	n	2663	12
71.5483	M	n	y ram amlo carve	y	y	y	y + clop	S 40mg	87	2A	N	Y 8MMX6CM Medtronic assurant		N	933	Y	n	n	n	4138	9
79.4716	M	y diet	y	y	n	n	y	S 40mg	65	3	n	n	aorto-bi-fem	n	578	n	n	n	n	5437	9
75.0554	F	n	n	y	y	y	y	r 10mg	34	2A	N	n	n	n	1152	n	n	n	n	108	9
54.8583	M	n	y amlo	y	y	y	clop	S 40mg	118	2B	y sfa angioplasty	n	n	n	948	n	n	n	n	2332	8
76.334	F	y insulin	y ram	y	y	y	y	a 20	89	2A	n	n	n	n	1001	n	n	n	n	2217	8
77.2129	F	y insulin	y dox, rami, dil	n	y	y	y + clop	a 20	96	3	Y	Y	BYPASS fem pop	n	680	n	n	n	n	2455	8
79.0226	M	y met+glic	y aml rami	y	y	y	y	S 40mg	115		Y	N	N	Y - toe	694	n	n	n	n	7342	8
78.2806	M	n	y carved	y	n	y	y + clop	p 40mg	73	2A	N	N	N	N	1156	n	n	n	n	2361	6
70.3135	M	n	y amlo	y	y	y	y	S 40mg	76	2A	n	n	n	n	1235	n	n	n	n	2434	5
75.7892	M	n	n	y	y	y	clop	S 40mg	96		Y	N	N	N	679	n	n	n	n	6814	4
65.1225	F	n	y amlo	y	n	n	Y	S 40mg	65	2A	n	n	n	n	1353	Y	N	N	N	6409	3
81.3361	F	N	Y AMLO,FRUS	Y	N	N	Y	S 40mg	69	2A	N	N	N	N	1382	N	N	N	N	314	2
54.8775	M	n	t amlo	y	y	n	y	S 40mg	89		Y	hn	n	n	1025	n	n	n	n	8786	1
66.6174	M	y met	y amlo	y	y	n	y	S 40mg	65	2A	n	n	n	n	987	n	n	n	n	5713	0
83.4716	F	n	y ram	y	y	y	warfarin	S 40mg	98		Y	n	n	n	841	n	n	n	n	3212	0

## Sheet: Sheet2
LLAC	F/U	Death
9419	73.53	2
9419	70.57	2
9144	70.1	2
9144	69.7	2
8786	68.7	2
8786	66.83	2
8391	64.73	2
8391	62.63	2
8359	62.53	2
8359	39.03	2
7849	22.03	2
7849	42.77	2
7761	76.63	1
7761	76.4	1
7498	76.27	1
7355	76.17	1
7342	76.07	1
7342	75.9	1
6980	75.7	1
6980	75.6	1
6834	75.23	1
6834	74.73	1
6827	74.73	1
6827	74.67	1
6814	74.37	1
6814	74.3	1
6720	74.1	1
6720	74.07	1
6580	74.07	1
6580	73.6	1
6564	73.5	1
6564	73.47	1
6550	73.37	1
6409	73.37	1
6409	72.9	1
6083	72.67	1
6083	71.97	1
5990	71.5	1
5925	71.47	1
5925	71.27	1
5855	71.27	1
5855	70.8	1
5713	70.5	1
5713	70.37	1
5557	70.37	1
5557	70.33	1
5437	70.33	1
5437	70.07	1
5418	69.9	1
5418	69.87	1
5272	69.43	1
5272	69.43	1
5166	68.6	1
5166	67.07	1
5069	66.13	1
5069	65.9	1
5023	65.67	1
5023	65.67	1
4906	64.77	1
4883	64.37	1
4883	63.73	1
4868	63.57	1
4868	62.87	1
4452	62.53	1
4452	62.4	1
4335	61.03	1
4335	61	1
4228	60.3	1
4228	59.83	1
4207	59.6	1
4207	59.5	1
4138	59.37	1
3675	58.9	1
3675	58.87	1
3397	58.17	1
3397	58	1
2849	57.73	1
2849	56.8	1
2699	56.53	1
2699	56.53	1
2663	56.4	1
2604	56.1	1
2604	54.93	1
2581	54.83	1
2581	54.7	1
2547	54.47	1
2547	54.37	1
2480	54.23	1
2480	54	1
2455	53.57	1
2455	53.27	1
2434	53.1	1
2434	52.77	1
2432	52.73	1
2432	52.73	1
2361	28.8	1
2361	38.67	1
2332	49.47	1
2310	48.2	1
2310	36.17	1
2255	31.5	1
2255	22.67	1
2217	41.4	1
2217	45.97	1
2091	20.63	1
2084	21.43	1
2084	29.63	1
2065	23.9	1
2065	43.93	1
2060	52.13	1
2060	28.77	1
2016	22.87	1
2016	21.4	1
1987	24.03	1
1987	19.7	1
1842	40.9	1
1842	28.07	1
1775	27.07	1
1775	23.43	1
1752	23.33	1
1752	21.47	1
1736	39.47	1
1736	29.17	1
1665	30.9	1
1665	34.3	1
1652	24.03	1
1652	24.27	1
985	38.37	1
985	37.9	1
905	38.73	1
905	23.83	1
868	46.3	1
868	50.03	1
838	42.77	1
630	37.47	1
630	29.53	1
457	24.3	1
449	23.1	1
373	19.7	1
373	50.9	1
321	36.47	1
314	25.93	1
314	40	1
277	28.7	1
277	39.67	1
242	26.17	1
242	36.47	1
242	52.6	1
242	44.2	1
242	20.1	1
242	27.57	1
241	30.2	1
241	20.03	1
217	20.33	1
217	23.8	1
196	28.3	1
196	38.6	1
195	31.6	1
195	44.63	1
190	33.13	1
190	24.73	1
187	28.37	1
187	31.73	1
185	19.97	1
185	35.47	1
174	32.2	1
174	21.47	1
173	28.23	1
173	43.93	1
171	24.73	1
171	34.4	1
164	35.7	1
164	21.57	1
157	30.87	1
153	48.6	1
153	24.87	1
150	41.4	1
150	33.43	1
145	44.83	1
145	19.43	1
144	51.7	1
144	29.97	1
144	32.27	1
144	40.17	1
137	51.67	1
137	51.43	1
130	42.13	1
130	43.9	1
108	51.7	1
103	29.4	1
103	50.7	1
103	35.47	1
102	33.9	1
102	46.43	1
100	33.2	1
100	31.97	1
0	37.67	1
0	49.33	1
0	31.6	1
0	41.17	1
0	50.3	1
0	23.33	1
0	32.43	1
0	48.57	1
0	31	1
0	31.1	1
0	19.27	1
0	38.4	1
0	31.6	1
0	33.37	1
0	22.67	1
0	23.13	1
0	38.53	1
0	41.17	1
0	22.63	1
0	45.1	1
0	46.07	1
0	34.17	1
0	32.9	1
0	28.03	1
